# Supplementary material for: Isoreticular Synthesis of Ionic Covalent Organic Frameworks for Enhanced SO2 Adsorption and Separation
Source: Molecules. 2026 Apr 27;31(9):1445. doi: 10.3390/molecules31091445 (PMC13164858; doi:10.3390/molecules31091445)
Supplement: Supplementary file 1 [file molecules-31-01445-s001.zip]

Archive with 1 entries (1 files):
- molecules-4250209-supplementary.pdf
